# Supplementary material for: Global discovery, expression pattern, and regulatory role of miRNA-like RNAs in Ascosphaera apis infecting the Asian honeybee larvae
Source: Front Microbiol. 2025 Mar 4;16:1551625. doi: 10.3389/fmicb.2025.1551625 (PMC11914139; doi:10.3389/fmicb.2025.1551625)
Supplement: Supplementary file 4 [file Table_1.xlsx]

## Sheet: Sheet1
Supplementary Table 1 Information about primers used in this study
Name	Sequence (5’-3’)
aap-milR-31-x-Loop	CTCAACTGGTGTCGTGGAGTCGGCAATTCAGTTGAGCTCAGCTAT
aap-milR-7977-x-Loop	CTCAACTGGTGTCGTGGAGTCGGCAATTCAGTTGAGCTGGTGCGA
aap-milR-9993-y-Loop	CTCAACTGGTGTCGTGGAGTCGGCAATTCAGTTGAGCTGGAGGTC
aap-milR-2478-y-Loop	CTCAACTGGTGTCGTGGAGTCGGCAATTCAGTTGAGCTGGTGTCA
aap-milR10516-x-Loop	CTCAACTGGTGTCGTGGAGTCGGCAATTCAGTTGAGCTCAGTCGT
aap-milR-31-x-F	GCCGAGAGGCAAGATGTCGGC
aap-milR-7977-x-F	GCCGAGTTCCCGGCCA
aap-milR-9993-y-F	GCCGAGTCATCTCGGTGG
aap-milR-2478-y-F	GCCGAGTCGTATCCCACTCC
aap-milR10516-x-F	GCCGAGGACTCACGTCGACTG
Universal Downstream Primer R	CTCAACTGGTGTCGTGGA
mkh1-F	GGCGAGGACGATAATGAC
mkh1-R	CGAGCAAGTGTATTAGAAGAC
ChsD-F	CGGAGGTGATGCCATTAC
ChsD-R	TCAATCTCATTCTCGCTCTC
5.8S rRNA-F	GGCACTTTGTTAGGCTTTG
5.8S rRNA-R	GTTTGGTGACTCTTCTTCCTTC
