# Supplementary material for: Global discovery, expression pattern, and regulatory role of miRNA-like RNAs in Ascosphaera apis infecting the Asian honeybee larvae
Source: Front Microbiol. 2025 Mar 4;16:1551625. doi: 10.3389/fmicb.2025.1551625 (PMC11914139; doi:10.3389/fmicb.2025.1551625)
Supplement: Supplementary file 7 [file Table_4.xlsx]

## Sheet: Sheet1
GO terms in profile 7
GO Term (level1)	GO ID (level2)	GO Term (level2)	Number of genes
Biological Process	GO:0009987	cellular process	731
Biological Process	GO:0050789	regulation of biological process	150
Biological Process	GO:0065007	biological regulation	159
Biological Process	GO:0022610	biological adhesion	1
Biological Process	GO:0032501	multicellular organismal process	6
Biological Process	GO:0000003	reproduction	19
Biological Process	GO:0044699	single-organism process	534
Biological Process	GO:0048519	negative regulation of biological process	25
Biological Process	GO:0022414	reproductive process	17
Biological Process	GO:0040007	growth	11
Biological Process	GO:0071840	cellular component organization or biogenesis	155
Biological Process	GO:0098754	detoxification	2
Biological Process	GO:0051179	localization	180
Biological Process	GO:0008152	metabolic process	708
Biological Process	GO:0032502	developmental process	20
Biological Process	GO:0051704	multi-organism process	7
Biological Process	GO:0050896	response to stimulus	84
Biological Process	GO:0048518	positive regulation of biological process	22
Biological Process	GO:0023052	signaling	28
Molecular Function	GO:0003824	catalytic activity	683
Molecular Function	GO:0005488	binding	507
Molecular Function	GO:0004871	signal transducer activity	3
Molecular Function	GO:0000988	transcription factor activity, protein binding	5
Molecular Function	GO:0098772	molecular function regulator	10
Molecular Function	GO:0005215	transporter activity	65
Molecular Function	GO:0001071	nucleic acid binding transcription factor activity	1
Molecular Function	GO:0060089	molecular transducer activity	4
Molecular Function	GO:0016209	antioxidant activity	2
Molecular Function	GO:0005198	structural molecule activity	9
Cellular Component	GO:0016020	membrane	181
Cellular Component	GO:0044425	membrane part	121
Cellular Component	GO:0099512	supramolecular fiber	4
Cellular Component	GO:0031974	membrane-enclosed lumen	34
Cellular Component	GO:0019012	virion	7
Cellular Component	GO:0044423	virion part	7
Cellular Component	GO:0044422	organelle part	163
Cellular Component	GO:0009295	nucleoid	2
Cellular Component	GO:0005623	cell	536
Cellular Component	GO:0044464	cell part	536
Cellular Component	GO:0043226	organelle	351
Cellular Component	GO:0032991	macromolecular complex	174
