# Supplementary material for: Global discovery, expression pattern, and regulatory role of miRNA-like RNAs in Ascosphaera apis infecting the Asian honeybee larvae
Source: Front Microbiol. 2025 Mar 4;16:1551625. doi: 10.3389/fmicb.2025.1551625 (PMC11914139; doi:10.3389/fmicb.2025.1551625)
Supplement: Supplementary file 8 [file Table_5.xlsx]

## Sheet: Sheet1
KEGG pathways in profile 4
Pathway	Number of genes	P value
Cell cycle-yeast	64	0.00291813
Meiosis-yeast	52	0.00573561
Lysine biosynthesis	11	0.0135364
Biosynthesis of amino acids	89	0.0185108
Biosynthesis of secondary metabolites	210	0.021859
Phosphatidylinositol signaling system	9	0.0296712
Lysine degradation	19	0.0426072
Glycerophospholipid metabolism	30	0.0526832
Tryptophan metabolism	18	0.0554686
MAPK signaling pathway-yeast	24	0.0558728
Amino sugar and nucleotide sugar metabolism	32	0.0615903
Biosynthesis of antibiotics	155	0.0815431
Pyruvate metabolism	25	0.0831979
2-Oxocarboxylic acid metabolism	27	0.0959378
Nucleocytoplasmic transport	62	0.099843
Terpenoid backbone biosynthesis	15	0.117878
Valine, leucine and isoleucine biosynthesis	12	0.120009
Autophagy-animal	12	0.120009
Endocytosis	50	0.13494
Arginine and proline metabolism	17	0.141136
Cysteine and methionine metabolism	30	0.141527
Glycosylphosphatidylinositol (GPI)-anchor biosynthesis	14	0.149389
Inositol phosphate metabolism	11	0.156071
Sphingolipid metabolism	16	0.174406
Galactose metabolism	18	0.196006
Glycerolipid metabolism	18	0.196006
N-Glycan biosynthesis	23	0.196741
Other types of O-glycan biosynthesis	4	0.21002
C5-Branched dibasic acid metabolism	4	0.21002
Various types of N-glycan biosynthesis	20	0.214899
Ubiquitin mediated proteolysis	39	0.220439
Ribosome biogenesis in eukaryotes	47	0.254031
Ether lipid metabolism	9	0.256714
Pentose and glucuronate interconversions	14	0.259676
Alanine, aspartate and glutamate metabolism	21	0.270739
Fructose and mannose metabolism	23	0.285193
Glycine, serine and threonine metabolism	27	0.309771
Monobactam biosynthesis	3	0.31037
Other glycan degradation	3	0.31037
Glycosphingolipid biosynthesis-globo and isoglobo series	3	0.31037
Mitophagy-yeast	22	0.32754
Microbial metabolism in diverse environments	120	0.346851
Biotin metabolism	5	0.372029
Starch and sucrose metabolism	21	0.373422
Carbon metabolism	71	0.382187
Phenylalanine, tyrosine and tryptophan biosynthesis	14	0.388245
Mismatch repair	16	0.401535
Fatty acid biosynthesis	7	0.403157
Selenocompound metabolism	7	0.403157
Fatty acid degradation	18	0.412774
Glyoxylate and dicarboxylate metabolism	18	0.412774
Porphyrin metabolism	11	0.438082
Base excision repair	13	0.449652
Caffeine metabolism	2	0.458537
Carbapenem biosynthesis	2	0.458537
Glycosaminoglycan degradation	2	0.458537
Glycolysis / Gluconeogenesis	32	0.463065
Linoleic acid metabolism	4	0.481797
ABC transporters	4	0.481797
Histidine metabolism	10	0.509564
SNARE interactions in vesicular transport	10	0.509564
Butanoate metabolism	14	0.519924
Aminoacyl-tRNA biosynthesis	26	0.54076
mRNA surveillance pathway	30	0.546092
RNA degradation	38	0.555484
Protein processing in endoplasmic reticulum	48	0.56562
Arginine biosynthesis	15	0.582641
Citrate cycle (TCA cycle)	17	0.582957
Methane metabolism	17	0.582957
Metabolic pathways	461	0.586745
Arachidonic acid metabolism	3	0.611417
DNA replication	24	0.631292
Phagosome	22	0.632303
Nicotinate and nicotinamide metabolism	10	0.652528
Proteasome	23	0.675723
Non-homologous end-joining	6	0.676394
Sulfur relay system	6	0.676394
Penicillin and cephalosporin biosynthesis	1	0.677249
Carotenoid biosynthesis	1	0.677249
Longevity regulating pathway-multiple species	1	0.677249
Propanoate metabolism	15	0.69226
Tyrosine metabolism	13	0.699282
Synthesis and degradation of ketone bodies	4	0.701333
Taurine and hypotaurine metabolism	5	0.763105
Riboflavin metabolism	5	0.763105
Valine, leucine and isoleucine degradation	19	0.766209
Phenylalanine metabolism	10	0.767849
One carbon pool by folate	8	0.785074
Sulfur metabolism	8	0.785074
Peroxisome	29	0.803242
Ascorbate and aldarate metabolism	3	0.805847
Fatty acid metabolism	18	0.806028
Folate biosynthesis	6	0.808652
Steroid biosynthesis	9	0.822635
Vitamin B6 metabolism	4	0.843028
Pantothenate and CoA biosynthesis	10	0.852793
Fatty acid elongation	5	0.871494
Ubiquinone and other terpenoid-quinone biosynthesis	5	0.871494
Nitrogen metabolism	5	0.871494
Degradation of aromatic compounds	5	0.871494
Pentose phosphate pathway	16	0.87499
Purine metabolism	55	0.882828
Nucleotide excision repair	24	0.888968
Cyanoamino acid metabolism	6	0.893904
Lipoic acid metabolism	1	0.89596
Sesquiterpenoid and triterpenoid biosynthesis	1	0.89596
RNA polymerase	15	0.903392
alpha-Linolenic acid metabolism	3	0.910361
Glutathione metabolism	11	0.925456
Homologous recombination	11	0.925456
beta-Alanine metabolism	9	0.938387
Basal transcription factors	17	0.956368
Aflatoxin biosynthesis	1	0.966504
Thiamine metabolism	1	0.966504
Biosynthesis of unsaturated fatty acids	6	0.971942
Spliceosome	48	0.98041
Pyrimidine metabolism	37	0.984552
Protein export	7	0.987848
Oxidative phosphorylation	33	0.999745
Ribosome	31	1
