# Supplementary material for: Global discovery, expression pattern, and regulatory role of miRNA-like RNAs in Ascosphaera apis infecting the Asian honeybee larvae
Source: Front Microbiol. 2025 Mar 4;16:1551625. doi: 10.3389/fmicb.2025.1551625 (PMC11914139; doi:10.3389/fmicb.2025.1551625)
Supplement: Supplementary file 9 [file Table_6.xlsx]

## Sheet: Sheet1
KEGG pathways in profile 6
Pathway	Number of genes	P value
Cell cycle-yeast	69	1.18323e-05
Meiosis-yeast	54	0.000730503
Ribosome biogenesis in eukaryotes	55	0.00127741
Methane metabolism	22	0.0179117
Valine, leucine and isoleucine biosynthesis	13	0.0313066
One carbon pool by folate	12	0.0435889
Glycosylphosphatidylinositol (GPI)-anchor biosynthesis	15	0.0506362
Tryptophan metabolism	18	0.0536309
Ether lipid metabolism	10	0.0832652
Galactose metabolism	19	0.0875461
Protein processing in endoplasmic reticulum	53	0.118578
Starch and sucrose metabolism	23	0.119974
Ubiquitin mediated proteolysis	40	0.134134
Peroxisome	35	0.135927
ABC transporters	5	0.140233
RNA degradation	42	0.142586
Inositol phosphate metabolism	11	0.152899
Non-homologous end-joining	8	0.155164
Phosphatidylinositol signaling system	8	0.155164
Glycine, serine and threonine metabolism	28	0.187937
Glycerophospholipid metabolism	28	0.187937
Mitophagy-yeast	23	0.191097
Amino sugar and nucleotide sugar metabolism	30	0.199937
Nucleotide excision repair	30	0.199937
Nucleocytoplasmic transport	60	0.205721
C5-Branched dibasic acid metabolism	4	0.207838
Phenylalanine, tyrosine and tryptophan biosynthesis	15	0.209037
Glycolysis / Gluconeogenesis	34	0.22144
Lysine degradation	17	0.230238
Terpenoid backbone biosynthesis	14	0.254527
Alanine, aspartate and glutamate metabolism	21	0.264167
Carbon metabolism	72	0.287998
Biosynthesis of antibiotics	149	0.306942
beta-Alanine metabolism	13	0.306944
Aflatoxin biosynthesis	3	0.307949
Other glycan degradation	3	0.307949
Folate biosynthesis	8	0.319531
Tyrosine metabolism	15	0.325682
Sphingolipid metabolism	15	0.325682
Glycerolipid metabolism	17	0.341175
Propanoate metabolism	17	0.341175
MAPK signaling pathway-yeast	21	0.36569
Phenylalanine metabolism	12	0.366312
Protein export	12	0.366312
Biosynthesis of secondary metabolites	197	0.395246
Fatty acid biosynthesis	7	0.398692
Selenocompound metabolism	7	0.398692
Fatty acid degradation	18	0.405365
Biosynthesis of amino acids	80	0.411011
Pyruvate metabolism	22	0.422715
Nicotinate and nicotinamide metabolism	11	0.43224
Glycosaminoglycan degradation	2	0.456151
Sesquiterpenoid and triterpenoid biosynthesis	2	0.456151
Ascorbate and aldarate metabolism	4	0.478261
Linoleic acid metabolism	4	0.478261
Cyanoamino acid metabolism	8	0.497733
Autophagy-animal	10	0.503806
Pantothenate and CoA biosynthesis	12	0.508795
Glutathione metabolism	14	0.513068
Butanoate metabolism	14	0.513068
Aminoacyl-tRNA biosynthesis	26	0.531343
Glyoxylate and dicarboxylate metabolism	17	0.575418
Mismatch repair	15	0.575563
Sulfur metabolism	9	0.579452
Vitamin B6 metabolism	5	0.590996
Purine metabolism	59	0.591705
Microbial metabolism in diverse environments	116	0.59495
Other types of O-glycan biosynthesis	3	0.608281
Arachidonic acid metabolism	3	0.608281
Cysteine and methionine metabolism	26	0.621436
DNA replication	24	0.622518
Pentose phosphate pathway	18	0.627985
Base excision repair	12	0.639925
Steroid biosynthesis	10	0.646937
Porphyrin metabolism	10	0.646937
Ubiquinone and other terpenoid-quinone biosynthesis	6	0.67212
Nitrogen metabolism	6	0.67212
Degradation of aromatic compounds	6	0.67212
Fatty acid metabolism	19	0.674802
Penicillin and cephalosporin biosynthesis	1	0.675485
Carotenoid biosynthesis	1	0.675485
Longevity regulating pathway-multiple species	1	0.675485
Various types of N-glycan biosynthesis	17	0.679678
RNA polymerase	17	0.679678
Homologous recombination	13	0.693196
Synthesis and degradation of ketone bodies	4	0.6979
alpha-Linolenic acid metabolism	4	0.6979
Biotin metabolism	4	0.6979
Basal transcription factors	20	0.716263
Lysine biosynthesis	7	0.73332
Glycosphingolipid biosynthesis-globo and isoglobo series	2	0.752555
Taurine and hypotaurine metabolism	5	0.759597
Biosynthesis of unsaturated fatty acids	8	0.780892
Arginine and proline metabolism	13	0.788095
Metabolic pathways	454	0.796821
2-Oxocarboxylic acid metabolism	21	0.820235
Phagosome	20	0.85242
Arginine biosynthesis	13	0.859797
Valine, leucine and isoleucine degradation	18	0.861055
N-Glycan biosynthesis	18	0.861055
Spliceosome	52	0.863319
Proteasome	21	0.873173
Caffeine metabolism	1	0.894819
Lipoic acid metabolism	1	0.894819
Fructose and mannose metabolism	18	0.906441
Pentose and glucuronate interconversions	10	0.908147
Riboflavin metabolism	4	0.921278
Citrate cycle (TCA cycle)	14	0.924747
Pyrimidine metabolism	39	0.946465
Histidine metabolism	7	0.951154
SNARE interactions in vesicular transport	7	0.951154
Fatty acid elongation	4	0.963145
Monobactam biosynthesis	1	0.965951
Thiamine metabolism	1	0.965951
mRNA surveillance pathway	24	0.976597
Endocytosis	37	0.988795
Sulfur relay system	3	0.993121
Oxidative phosphorylation	34	0.999292
Ribosome	36	1
