# Supplementary material for: Global discovery, expression pattern, and regulatory role of miRNA-like RNAs in Ascosphaera apis infecting the Asian honeybee larvae
Source: Front Microbiol. 2025 Mar 4;16:1551625. doi: 10.3389/fmicb.2025.1551625 (PMC11914139; doi:10.3389/fmicb.2025.1551625)
Supplement: Supplementary file 10 [file Table_7.xlsx]

## Sheet: Sheet1
KEGG pathways in profile 7
Pathway	Number of genes	P value
Cell cycle-yeast	50	0.0106351
Meiosis-yeast	41	0.014058
Terpenoid backbone biosynthesis	14	0.0177472
Aminoacyl-tRNA biosynthesis	25	0.0432155
Amino sugar and nucleotide sugar metabolism	26	0.0478591
Inositol phosphate metabolism	10	0.0512985
Ubiquitin mediated proteolysis	33	0.0591783
Lysine degradation	15	0.0757943
Mismatch repair	15	0.0757943
Ribosome biogenesis in eukaryotes	39	0.0823452
Fatty acid biosynthesis	7	0.0973094
Selenocompound metabolism	7	0.0973094
Autophagy-animal	10	0.0989372
Galactose metabolism	15	0.118001
Other glycan degradation	3	0.130823
Glycosphingolipid biosynthesis-globo and isoglobo series	3	0.130823
Base excision repair	12	0.131688
DNA replication	22	0.139279
Starch and sucrose metabolism	18	0.149667
Riboflavin metabolism	6	0.154612
Peroxisome	27	0.174386
Glycosylphosphatidylinositol (GPI)-anchor biosynthesis	11	0.18194
Folate biosynthesis	7	0.184482
ABC transporters	4	0.197211
Biosynthesis of antibiotics	115	0.219937
Caffeine metabolism	2	0.257852
Non-homologous end-joining	6	0.269216
Phosphatidylinositol signaling system	6	0.269216
Purine metabolism	48	0.270007
Homologous recombination	12	0.273934
Proteasome	20	0.278649
Arginine biosynthesis	13	0.2855
Nucleocytoplasmic transport	45	0.299335
RNA polymerase	15	0.305248
Sulfur metabolism	8	0.310094
Pyrimidine metabolism	36	0.310169
Alanine, aspartate and glutamate metabolism	16	0.31379
Other types of O-glycan biosynthesis	3	0.324285
Steroid biosynthesis	9	0.325032
Nicotinate and nicotinamide metabolism	9	0.325032
Nucleotide excision repair	22	0.353049
Tryptophan metabolism	12	0.35805
Biotin metabolism	4	0.358488
Glycerolipid metabolism	13	0.366493
Propanoate metabolism	13	0.366493
Glycolysis / Gluconeogenesis	25	0.367633
Pentose and glucuronate interconversions	10	0.433587
Sphingolipid metabolism	11	0.4397
Mitophagy-yeast	16	0.462044
Carotenoid biosynthesis	1	0.507937
Longevity regulating pathway-multiple species	1	0.507937
Aflatoxin biosynthesis	2	0.511911
Monobactam biosynthesis	2	0.511911
Ascorbate and aldarate metabolism	3	0.514896
Nitrogen metabolism	5	0.519571
Degradation of aromatic compounds	5	0.519571
Lysine biosynthesis	6	0.521539
Cyanoamino acid metabolism	6	0.521539
One carbon pool by folate	7	0.523346
beta-Alanine metabolism	9	0.526603
Phenylalanine, tyrosine and tryptophan biosynthesis	10	0.528096
Fatty acid degradation	13	0.532176
Glyoxylate and dicarboxylate metabolism	13	0.532176
Biosynthesis of amino acids	59	0.532404
Fatty acid metabolism	15	0.534642
Glycine, serine and threonine metabolism	19	0.539136
Spliceosome	42	0.559099
Valine, leucine and isoleucine degradation	15	0.60724
Valine, leucine and isoleucine biosynthesis	7	0.628329
SNARE interactions in vesicular transport	7	0.628329
Metabolic pathways	344	0.632488
Taurine and hypotaurine metabolism	4	0.65429
Synthesis and degradation of ketone bodies	3	0.671304
Fructose and mannose metabolism	15	0.674201
Methane metabolism	12	0.685278
Biosynthesis of secondary metabolites	143	0.687816
C5-Branched dibasic acid metabolism	2	0.699537
RNA degradation	27	0.701407
mRNA surveillance pathway	21	0.71389
Porphyrin metabolism	7	0.718719
2-Oxocarboxylic acid metabolism	16	0.730024
Protein processing in endoplasmic reticulum	34	0.732894
Ether lipid metabolism	5	0.743896
Carbapenem biosynthesis	1	0.75802
Glycosaminoglycan degradation	1	0.75802
Lipoic acid metabolism	1	0.75802
Sesquiterpenoid and triterpenoid biosynthesis	1	0.75802
Sulfur relay system	4	0.762066
Glycerophospholipid metabolism	17	0.777027
Phagosome	15	0.786662
Vitamin B6 metabolism	3	0.786741
Pyruvate metabolism	14	0.79214
Protein export	7	0.792793
Pentose phosphate pathway	12	0.804747
Citrate cycle (TCA cycle)	11	0.812048
Microbial metabolism in diverse environments	82	0.846747
Pantothenate and CoA biosynthesis	7	0.851032
Various types of N-glycan biosynthesis	11	0.857698
Cysteine and methionine metabolism	17	0.858259
Basal transcription factors	13	0.880529
Thiamine metabolism	1	0.881075
MAPK signaling pathway-yeast	12	0.887081
Carbon metabolism	46	0.901329
Endocytosis	29	0.91622
Arginine and proline metabolism	8	0.918431
Histidine metabolism	5	0.920399
Arachidonic acid metabolism	1	0.941588
Tyrosine metabolism	7	0.951102
Glutathione metabolism	7	0.951102
Biosynthesis of unsaturated fatty acids	4	0.959717
Ubiquinone and other terpenoid-quinone biosynthesis	2	0.982827
Butanoate metabolism	6	0.983105
alpha-Linolenic acid metabolism	1	0.985934
Phenylalanine metabolism	4	0.991266
N-Glycan biosynthesis	9	0.994035
Fatty acid elongation	1	0.998345
Oxidative phosphorylation	17	0.999997
Ribosome	14	1
